# Supplementary material for: Adherence and Cost–Utility Analysis of Antiretroviral Treatment in People Living with HIV in a Specialized Clinic in Mexico City
Source: Pharmacy (Basel). 2025 May 28;13(3):76. doi: 10.3390/pharmacy13030076 (PMC12196694; doi:10.3390/pharmacy13030076)
Supplement: Supplementary file 1 [file pharmacy-13-00076-s001.zip]

Archive with 2 entries (2 files):
- Costs.xlsx
- Transition probabilities.xlsx
