# Supplementary material for: Adherence and Cost–Utility Analysis of Antiretroviral Treatment in People Living with HIV in a Specialized Clinic in Mexico City
Source: Pharmacy (Basel). 2025 May 28;13(3):76. doi: 10.3390/pharmacy13030076 (PMC12196694; doi:10.3390/pharmacy13030076)
Supplement: Supplementary file 1 [file pharmacy-13-00076-s001.zip › Costs.xlsx]

## Sheet: Unit cost
Resource	Nomenclature code	Unit cost (mexican pesos)	Unit cost (USD)	Lower limit	Upper limit	Source of costs	Description
ARV (BIC)	C_BIC	1720	94.4018	87.7936	101.01	CECI	Biktegravir, the antiretroviral drug
VL	C_VL	1545	84.7969	78.8611	90.7327	CECI	Viral load tests
CD4	C_CD4	774	42.4808	39.5071	45.4544	CECI	CD4 Count tests
Viral genotype	C_VG	2222	121.954	113.417	130.491	DOF	A test to identify mutations in the HIV virus
Medical consultation	C_MC	1772	97.2558	90.4479	104.064	DOF	Routine clinical visits
Chest X-ray	C_CXR	556	30.5159	28.3798	32.652	DOF	Imaging test to detect abnormalities in the lungs, often used to identify infections like tuberculosis
TMP-SMX	C_TMPSMX	9.2	0.50494	0.469594	0.540285	CECI	Trimethoprim-Sulfamethoxazole, an antibiotic commonly used for prophylaxis against opportunistic infections in immunocompromised patients, usually against Pneumocystis jirovecii and toxoplasmosis
Fluconazole	C_FLUC	10.07	0.552689	0.514001	0.591378	CECI	An antifungal medication used to treat and prevent fungal infections used in prophylaxis infections in immunocompromised patients against Candida albicans and Coccidioides immitis. Only for PLwHIV with < 100 CD4
GeneXpert MBT/RIF	C_GXMTB	157.94	8.6685	8.0617	9.27529	DOF	A molecular diagnostic test used to detect Mycobacterium tuberculosis and rifampin resistance
HB Test	C_HB	24.78	1.36004	1.26484	1.45525	DOF	Hepatitis B test
HC Test	C_HC	24.78	1.36004	1.26484	1.45525	DOF	Hepatitis C test
STI Kit	C_STI	355.61	19.5176	18.1513	20.8838	DOF	A diagnostic kit for sexually transmitted infections, used to detect infections like human papillomavirus, cytomegalovirus, Chlamydia trachomatis and Mucobacterium tuberculosis
Clinical lab	C_LAB	141	7.73875	7.19704	8.28046	DOF	General laboratory tests (blood and urine)
VL VF	C_VLVF	1545	84.7969	78.8611	90.7327	DOF	PLwHIV with virological failure require more viral load tests
CD4 VF	C_CD4VF	774	42.4808	39.5071	45.4544	DOF	PLwHIV with virological failure require more CD4 tests
Medical consultation VF	C_MCVF	1772	97.2558	90.4479	104.064	DOF	PLwHIV with virological failure require more medical consultations

## Sheet: Initial costs
						CD4 < 200				CD4 200 - 349				CD4 350 - 500				CD4 > 500
Resource	Nomenclature	Unit cost (USD)	Anual frecuency	Population proportion	Anual cost	Total cost	Anual frecuency	Population proportion	Anual cost	Total cost	Anual frecuency	Population proportion	Anual cost	Total cost	Anual frecuency	Population proportion	Anual cost	Total cost
ARV (BIC)	C_BIC	94.4018	12	1	1132.82	2147.37	12	1	1132.82	2118.01	12	1	1132.82	2118.01	12	1	1132.82	2118.01
VL	C_VL	84.7969	3	1	254.391		3	1	254.391		3	1	254.391		3	1	254.391
CD4	C_CD4	42.4808	3	1	127.442		3	1	127.442		3	1	127.442		3	1	127.442
Viral genotype	C_VG	121.954	1	1	121.954		1	1	121.954		1	1	121.954		1	1	121.954
Medical consultation	C_MC	97.2558	4	1	389.023		4	1	389.023		4	1	389.023		4	1	389.023
Chest X-ray	C_CXR	30.5159	1	1	30.5159		1	1	30.5159		1	1	30.5159		1	1	30.5159
TMP-SMX	C_TMPSMX	0.50494	19	1	9.59385		0	0	0		0	0	0		0	0	0
Fluconazole	C_FLUC	0.552689	73	0.49	19.7697		0	0	0		0	0	0		0	0	0
GeneXpert MBT/RIF	C_GXMTB	8.6685	1	1	8.6685		1	1	8.6685		1	1	8.6685		1	1	8.6685
HB Test	C_HB	1.36004	1	1	1.36004		1	1	1.36004		1	1	1.36004		1	1	1.36004
HC Test	C_HC	1.36004	1	1	1.36004		1	1	1.36004		1	1	1.36004		1	1	1.36004
STI Kit	C_STI	19.5176	1	1	19.5176		1	1	19.5176		1	1	19.5176		1	1	19.5176
Clinical lab	C_LAB	7.73875	4	1	30.955		4	1	30.955		4	1	30.955		4	1	30.955

## Sheet: Incremental costs
						CD4 < 200				CD4 200 - 349				CD4 350 - 500				CD4 > 500
Resource	Nomenclature	Unit cost (USD)	Anual frecuency	Population proportion	Anual cost	Total cost	Anual frecuency	Population proportion	Anual cost	Total cost	Anual frecuency	Population proportion	Anual cost	Total cost	Anual frecuency	Population proportion	Anual cost	Total cost
ARV (BIC)	C_BIC	94.4018	12	1	1132.82	2025.54	12	1	1132.82	1440.75	12	1	1132.82	1406.49	12	1	1132.82	1400.78
VL	C_VL	84.7969	3	1	254.391		1	1	84.7969		1	1	84.7969		1	1	84.7969
CD4	C_CD4	42.4808	3	1	127.442		1	1	42.4808		1	1	42.4808		1	1	42.4808
VL VF	C_VLVF	84.7969	0	0	0		2	0.08	13.5675		2	0.02	3.39188		2	0.01	1.69594
CD4 VF	C_CD4VF	42.4808	0	0	0		2	0.08	6.79693		2	0.02	1.69923		2	0.01	0.849616
Viral genotype	C_VG	121.954	1	0.13	15.854		1	0.08	9.75631		1	0.02	2.43908		1	0.01	1.21954
Medical consultation VF	C_MCVF	97.2558	0	0	0		2	0.08	15.5609		2	0.02	3.89023		2	0.01	1.94512
Medical consultation	C_MC	97.2558	4	1	389.023		1	1	97.2558		1	1	97.2558		1	1	97.2558
Chest X-ray	C_CXR	30.5159	1	1	30.5159		0	0	0		0	0	0		0	0	0
TMP-SMX	C_TMPSMX	0.50494	19	1	9.59385		0	0	0		0	0	0		0	0	0
Fluconazole	C_FLUC	0.552689	73	0.1	4.03463		0	0	0		0	0	0		0	0	0
GeneXpert MBT/RIF	C_GXMTB	8.6685	1	1	8.6685		0	0	0		0	0	0		0	0	0
HB Test	C_HB	1.36004	1	1	1.36004		1	1	1.36004		1	1	1.36004		1	1	1.36004
HC Test	C_HC	1.36004	1	1	1.36004		1	1	1.36004		1	1	1.36004		1	1	1.36004
STI Kit	C_STI	19.5176	1	1	19.5176		1	1	19.5176		1	1	19.5176		1	1	19.5176
Clinical lab	C_LAB	7.73875	4	1	30.955		2	1	15.4775		2	1	15.4775		2	1	15.4775
