# Supplementary material for: Adherence and Cost–Utility Analysis of Antiretroviral Treatment in People Living with HIV in a Specialized Clinic in Mexico City
Source: Pharmacy (Basel). 2025 May 28;13(3):76. doi: 10.3390/pharmacy13030076 (PMC12196694; doi:10.3390/pharmacy13030076)
Supplement: Supplementary file 1 [file pharmacy-13-00076-s001.zip › Transition probabilities.xlsx]

## Sheet: All CD4
Yearly transition probabilities
PLwHIV ID	CD4 0	Cat CD4 0	CD4 1	Cat CD4 1	CD4 2	Cat CD4 2	CD4 3	Cat CD4 3	CD4 4	Cat CD4 4	CD4 5	Cat CD4 5
1001	418	350-499	492	350-499	347	200-349	380	350-500
1002	212	200-349	588	> 500
1003	284	200-349	624	> 500	732	>500	1073	>500
1004	300	200-349	273	200-349
1005	180	<200	299	200-349	286	200-349	660	>500
1006	718	>500	1011	> 500
1007	32	<200	202	200-349	357	350-499
1008	535	>500	736	> 500
1009	777	>500	1054	> 500
1010	819	>500	837	> 500	464	350-499
1011	425	350-499	649	> 500	755	>500
1012	58	<200	168	<200	282	200-349	442	350-500
1013	291	200-349	428	350-499	505	>500	547	>500	535	>500
1014	306	200-349	616	> 500
1015	418	350-499	665	> 500
1016	143	<200	266	200-349	181	<200	281	200-349
1017	678	>500	636	> 500	545	>500	696	>500	647	>500	650	>500
1018	49	<200	302	200-349
1019	329	200-349	350	350-499
1020	325	200-349	423	350-499	415	350-499	413	350-500
1021	770	>500	878	> 500	1323	>500	1121	>500
1022	85	<200	157	<200	140	<200
1023	100	<200	332	200-349	447	350-499	356	350-500
1024	430	350-499	501	> 500	519	>500
1025	291	200-349	591	> 500	254	200-349	628	>500	237	200-349
1026	142	<200	268	200-349	301	200-349	356	350-500
1027	384	350-499	No data	No data	299	200-349	628	>500	546	>500
1028	528	>500	481	350-499	749	>500	560	>500
1029	920	>500	948	> 500	1038	>500	990	>500
1030	43	<200	231	200-349	228	200-349
1031	696	>500	614	> 500	661	>500
1032	53	<200	91	<200	180	<200	146	<200
1033	481	350-499	672	> 500	791	>500
1034	114	<200	321	200-349	336	200-349
1035	231	200-349	257	200-349	579	>500	339	200-349
1036	127	<200	181	<200	147	<200
1037	184	<200	355	350-499	430	350-499
1038	192	<200	250	200-349
1039	85	<200	140	<200	420	350-499	309	200-349	375	350-499
1040	853	>500	863	> 500	851	>500	877	>500	386	350-499	847	>500
1041	500	>500	1008	> 500	958	>500	964	>500
1042	277	200-349	496	350-499	554	>500	654	>500
1043	411	350-499	768	> 500	856	>500
1044	661	>500	790	> 500	758	>500	582	>500
1045	128	<200	210	200-349	256	200-349
1046	63	<200	249	200-349
1047	315	200-349	464	350-499	461	350-499
1048	149	<200	390	350-499	625	>500
1049	766	>500	987	> 500
1050	383	350-499	338	200-349	459	350-499	574	>500	675	>500
1051	713	>500	613	> 500
1052	363	350-499	440	350-499	432	350-499
1053	168	<200	180	<200
1054	602	>500	956	> 500	933	>500
1055	144	<200	519	> 500	425	350-499
1056	632	>500	447	350-499	520	>500	620	>500
1057	164	<200	367	350-499	320	200-349
1058	364	350-499	367	350-499	418	350-499	313	200-349
1059	660	>500	714	> 500	661	>500
1060	135	<200	322	200-349
1061	628	>500	629	> 500	520	>500
1062	389	350-499	738	> 500	824	>500
1063	177	<200	357	350-499
1064	737	>500	676	> 500	664	>500
1065	192	<200	172	<200
1066	27	<200	259	200-349	519	>500
1067	15	<200	No data		282	200-349
1068	428	350-499	350	350-499
1069	629	>500	426	350-499	285	200-349
1070	69	<200	80	<200	123	<200	158	<200
1071	332	200-349	504	> 500
1072	420	350-499	421	350-499	332	200-349
1073	671	>500	601	> 500	631	>500	690	>500
1074	179	<200	368	350-499	423	350-499
1075	954	>500	970	> 500	970	>500	1157	>500	958	>500	690	>500
1076	178	<200	350	350-499
1077	475	350-499	581	> 500	537	>500
1078	455	350-499	840	> 500	663	>500
1079	339	200-349	831	> 500
1080	111	<200	244	200-349
1081	78	<200	178	<200	236	200-349
1082	270	200-349	559	> 500	497	350-499
1083	842	>500	498	350-499	540	>500	660	>500	651	>500
1084	294	200-349	643	> 500
1085	350	350-499	436	350-499	478	350-499	359	350-500
1086	61	<200	172	<200	273	200-349	182	<200
1087	149	<200	472	350-499	820	>500	493	350-500
1088	196	<200	213	200-349
1089	183	<200	312	200-349	257	200-349	473	350-500
1090	576	>500	709	> 500	648	>500	620	>500	475	350-499	411	350-499
1091	115	<200	322	200-349	297	200-349	359	350-500
1092	67	<200	191	<200	212	200-349
1093	141	<200	247	200-349
1094	102	<200	196	<200	258	200-349	194	<200
1095	432	350-499	561	> 500	489	350-499
1096	325	200-349	495	350-499	511	>500	658	>500
1097	697	>500	430	350-499	475	350-499
1098	407	350-499	748	> 500	514	>500
1099	509	>500	836	> 500
1100	381	350-499	547	> 500	644	>500
1101	353	350-499	433	350-499
1102	255	200-349	590	> 500	675	>500	573	>500	521	>500	551	>500
1103	19	<200	190	<200	323	200-349	354	350-500
1104	363	350-499	478	350-499	410	350-499	601	>500	398	350-499	720	>500
1105	233	200-349	474	350-499	457	350-499	613	>500	618	>500
1106	438	350-499	766	> 500	698	>500	815	>500	667	>500	862	>500
1107	355	350-499	602	> 500	774	>500
1108	173	<200	654	> 500
1109	382	350-499	648	> 500	713	>500
1110	219	200-349	276	200-349	301	200-349	671	>500
1111	1227	>500	984	> 500	544	>500	429	350-500	560	>500	904	>500
1112	1135	>500	863	> 500	801	>500	767	>500
1113	588	>500	849	> 500	527	>500	683	>500	550	>500	413	350-499
1114	177	<200	330	200-349
1115	120	<200	224	200-349	280	200-349	289	200-349	370	350-499
1116	109	<200	109	<200	92	<200	175	<200
1117	203	200-349	200	200-349
1118	78	<200	251	200-349
1119	74	<200	322	200-349	306	200-349	364	350-500	316	200-349
1120	432	350-499	525	> 500
1121	44	<200	370	350-499	419	350-499	546	>500	570	>500
1122	236	200-349	305	200-349	273	200-349	316	200-349	405	350-499	353	350-499
1123	361	350-499	527	> 500
1124	61	<200	87	<200
1125	114	<200	352	350-499	439	350-499
1126	609	>500	285	200-349	495	350-499	631	>500	524	>500
1127	344	200-349	332	200-349	357	350-499	395	350-500
1128	97	<200	340	200-349	564	>500
1129	48	<200	565	> 500	668	>500	426	350-500
1130	928	>500	733	> 500	930	>500
1131	186	<200	190	<200
1132	156	<200	368	350-499
1133	452	350-499	728	> 500	757	>500	845	>500
1134	317	200-349	382	350-499	413	350-499	480	350-500
1135	336	200-349	330	200-349	336	200-349
1136	265	200-349	No data		679	>500
1137	234	200-349	459	350-499	424	350-499
1138	578	>500	659	> 500	783	>500	920	>500
1139	810	>500	813	> 500
1140	803	>500	1353	> 500	1341	>500	1303	>500	1507	>500
1141	717	>500	894	> 500	1146	>500	1225	>500
1142	384	350-499	248	200-349	255	200-349	239	200-349
1143	48	<200	371	350-499
1144	673	>500	601	> 500	706	>500	623	>500	846	>500
1145	331	200-349	678	> 500	590	>500
1146	633	>500	626	> 500	626	>500
1147	225	200-349	573	> 500
1148	139	<200	301	200-349	395	350-499	377	350-500
1149	315	200-349	518	> 500	588	>500
1150	209	200-349	411	350-499	337	200-349	359	350-500
1151	178	<200	100	<200	115	<200
1152	808	>500	910	> 500	1004	>500
1153	501	>500	380	350-499	521	>500	402	350-500
1154	224	200-349	687	> 500	670	>500
1155	259	200-349	522	> 500
1156	668	>500	1320	> 500
1157	597	>500	395	350-499
1158	394	350-499	434	350-499	236	200-349
1159	182	<200	245	200-349
1160	212	200-349	323	200-349	561	>500
1161	406	350-499	614	> 500	642	>500	801	>500
1162	126	<200	175	<200	325	200-349	294	200-349
1163	147	<200	523	> 500	469	350-499
1164	144	<200	199	<200	340	200-349
1165	71	<200	188	<200
1166	77	<200	170	<200	221	200-349	202	200-349
1167	340	200-349	547	> 500	542	>500
1168	199	<200	724	> 500
1169	48	<200	131	<200	251	200-349
1170	54	<200	180	<200	No data		268	200-349
1171	97	<200	253	200-349	262	200-349
1172	226	200-349	301	200-349	342	200-349	402	350-500
1173	363	350-499	655	> 500	709	>500	559	>500	538	>500
1174	82	<200	473	350-499	492	350-499
1175	410	350-499	631	> 500	720	>500
1176	248	200-349	497	350-499	362	350-499	573	>500	629	>500
1177	455	350-499	415	350-499	324	200-349	294	200-349	398	350-499
1178	279	200-349	461	350-499	412	350-499	547	>500
1179	497	350-499	464	350-499
1180	123	<200	98	<200	210	200-349	368	350-500
1181	160	<200	477	350-499
1182	135	<200	214	200-349	279	200-349	294	200-349	349	200-349	343	200-349
1183	37	<200	295	200-349	254	200-349	220	200-349
1184	420	350-499	500	> 500	643	>500
1185	47	<200	289	200-349	313	200-349
1186	19	<200	78	<200	129	<200	211	200-349
1187	632	>500	728	> 500	1052	>500	1049	>500
1188	299	200-349	417	350-499
1189	19	<200	121	<200
1190	503	>500	417	350-499
1191	23	<200	101	<200	129	<200	137	<200
1192	571	>500	423	350-499	490	350-499
1193	114	<200	281	200-349	291	200-349	386	350-500
1194	36	<200	313	200-349
1195	594	>500	533	> 500	478	350-499
1196	135	<200	388	350-499	368	350-499	462	350-500
1197	71	<200	173	<200	276	200-349
1198	118	<200	134	<200	285	200-349	336	200-349
1199	406	350-499	694	> 500	675	>500
1200	134	<200	347	200-349	323	200-349
1201	750	>500	478	350-499	678	>500
1202	163	<200	372	350-499	403	350-499
1203	663	>500	909	> 500	612	>500	607	>500
1204	334	200-349	701	> 500	681	>500
1205	538	>500	409	350-499	774	>500
1206	578	>500	580	> 500	862	>500	837	>500
1207	399	350-499	493	350-499	638	>500	675	>500	590	>500
1208	432	350-499	947	> 500
1209	838	>500	418	350-499	964	>500	1046	>500	1059	>500
1210	689	>500	880	> 500	483	350-499	698	>500
1211	346	200-349	425	350-499	495	350-499	635	>500	600	>500
1212	263	200-349	262	200-349
1213	243	200-349	508	> 500	526	>500	708	>500	588	>500
1214	462	350-499	462	350-499	644	>500	630	>500
1215	140	<200	365	350-499	610	>500	678	>500
1216	20	<200	151	<200	243	200-349	150	<200
1217	19	<200	61	<200	128	<200
1218	72	<200	578	> 500	587	>500
1219	277	200-349	414	350-499
1220	319	200-349	586	> 500	682	>500
1221	67	<200	91	<200
1222	687	>500	647	> 500
1223	280	200-349	562	> 500	722	>500
1224	255	200-349	309	200-349	454	350-499	647	>500
1225	305	200-349	332	200-349	495	350-499	726	>500
1226	32	<200	309	200-349	219	200-349
1227	339	200-349	260	200-349	381	350-499
1228	72	<200	110	<200	251	200-349
1229	69	<200	130	<200	202	200-349
1230	235	200-349	164	<200	155	<200	232	200-349	267	200-349
1231	62	<200	127	<200	233	200-349
1232	321	200-349	293	200-349	381	350-499	433	350-500
1233	568	>500	917	> 500	1171	>500
1234	505	>500	501	> 500	818	>500	806	>500
1235	80	<200	377	350-499	282	200-349	437	350-500
1236	314	200-349	658	> 500
1237	54	<200	457	350-499	483	350-499

## Sheet: CD4 transition probabilities
CD4 Transition probabilities
Stage	Year 1							Year 2							Years 3-5
Stage	Nomenclature	Description	P	Lower limit	Upper limit	n	N	Nomenclature	Description	P	Lower limit	Upper limit	n	N	Nomenclature	Description	P	Lower limit	Upper limit	n	N
<200, <200	P_1to1Y1	Transition from 200 to 200 CD4 at year 1	0.380435	0.353804	0.407065	35	92	P_1to1Y2	Transition from 200 to 200 CD4 at year 2	0.357143	0.332143	0.382143	10	28	P_1to1Y3to5	Transition from 200 to 200 CD4 at years 3 to 5	0.571429	0.531429	0.611429	4	7
<200, 200-349	P_1to2Y1	Transition from 200 to 200-349 CD4 at year 1	0.358696	0.333587	0.383804	33	92	P_1to2Y2	Transition from 200 to 200-349 CD4 at year 2	0.607143	0.564643	0.649643	17	28	P_1to2Y3to5	Transition from 200 to 200-349 CD4 at years 3 to 5	0.428571	0.398571	0.458571	3	7
<200, 350-500	P_1to3Y1	Transition from 200 to 350-500 CD4 at year 1	0.195652	0.181957	0.209348	18	92	P_1to3Y2	Transition from 200 to 350-500 CD4 at year 2	0.0357143	0.0332143	0.0382143	1	28	P_1to3Y3to5	Transition from 200 to 350-500 CD4 at years 3 to 5	0	0	0	0	7
<200, 500	P_1to4Y1	Transition from 200 to 500 CD4 at year 1	0.0652174	0.0606522	0.0697826	6	92	P_1to4Y2	Transition from 200 to 500 CD4 at year 2	0	0	0	0	28	P_1to4Y3to5	Transition from 200 to 500 CD4 at years 3 to 5	0	0	0	0	7
<200-349, <200	P_2to1Y1	Transition from 200-349 to 200 CD4 at year 1	0.02	0.0186	0.0214	1	50	P_2to1Y2	Transition from 200-349 to 200 CD4 at year 2	0.0277778	0.0258333	0.0297222	1	36	P_2to1Y3to5	Transition from 200-349 to 200 CD4 at years 3 to 5	0.107143	0.0996429	0.114643	3	28
<200-349, 200-349	P_2to2Y1	Transition from 200-349 to 200-349 CD4 at year 1	0.28	0.2604	0.2996	14	50	P_2to2Y2	Transition from 200-349 to 200-349 CD4 at year 2	0.583333	0.5425	0.624167	21	36	P_2to2Y3to5	Transition from 200-349 to 200-349 CD4 at years 3 to 5	0.321429	0.298929	0.343929	9	28
<200-349, 350-500	P_2to3Y1	Transition from 200-349 to 350-500 CD4 at year 1	0.3	0.279	0.321	15	50	P_2to3Y2	Transition from 200-349 to 350-500 CD4 at year 2	0.277778	0.258333	0.297222	10	36	P_2to3Y3to5	Transition from 200-349 to 350-500 CD4 at years 3 to 5	0.428571	0.398571	0.458571	12	28
<200-349, 500	P_2to4Y1	Transition from 200-349 to 500 CD4 at year 1	0.4	0.372	0.428	20	50	P_2to4Y2	Transition from 200-349 to 500 CD4 at year 2	0.111111	0.103333	0.118889	4	36	P_2to4Y3to5	Transition from 200-349 to 500 CD4 at years 3 to 5	0.142857	0.132857	0.152857	4	28
<350-500, <200	P_3to1Y1	Transition from 350-500 to 200 CD4 at year 1	0	0	0	0	38	P_3to1Y2	Transition from 350-500 to 200 CD4 at year 2	0	0	0	0	45	P_3to1Y3to5	Transition from 350-500 to 200 CD4 at years 3 to 5	0	0	0	0	21
<350-500, 200-349	P_3to2Y1	Transition from 350-500 to 200-349 CD4 at year 1	0.0526316	0.0489474	0.0563158	2	38	P_3to2Y2	Transition from 350-500 to 200-349 CD4 at year 2	0.177778	0.165333	0.190222	8	45	P_3to2Y3to5	Transition from 350-500 to 200-349 CD4 at years 3 to 5	0.0952381	0.0885714	0.101905	2	21
<350-500, 350-500	P_3to3Y1	Transition from 350-500 to 350-500 CD4 at year 1	0.342105	0.318158	0.366053	13	38	P_3to3Y2	Transition from 350-500 to 350-500 CD4 at year 2	0.488889	0.454667	0.523111	22	45	P_3to3Y3to5	Transition from 350-500 to 350-500 CD4 at years 3 to 5	0.380952	0.354286	0.407619	8	21
<350-500, 500	P_3to4Y1	Transition from 350-500 to 500 CD4 at year 1	0.605263	0.562895	0.647632	23	38	P_3to4Y2	Transition from 350-500 to 500 CD4 at year 2	0.333333	0.31	0.356667	15	45	P_3to4Y3to5	Transition from 350-500 to 500 CD4 at years 3 to 5	0.52381	0.487143	0.560476	11	21
<500, <200	P_4to1Y1	Transition from 500 to 200 CD4 at year 1	0	0	0	0	54	P_4to1Y2	Transition from 500 to 200 CD4 at year 2	0	0	0	0	67	P_4to1Y3to5	Transition from 500 to 200 CD4 at years 3 to 5	0	0	0	0	41
<500, 200-349	P_4to2Y1	Transition from 500 to 200-349 CD4 at year 1	0.0185185	0.0172222	0.0198148	1	54	P_4to2Y2	Transition from 500 to 200-349 CD4 at year 2	0.0149254	0.0138806	0.0159701	1	67	P_4to2Y3to5	Transition from 500 to 200-349 CD4 at years 3 to 5	0.0243902	0.0226829	0.0260976	1	41
<500, 350-500	P_4to3Y1	Transition from 500 to 350-500 CD4 at year 1	0.222222	0.206667	0.237778	12	54	P_4to3Y2	Transition from 500 to 350-500 CD4 at year 2	0.104478	0.0971642	0.111791	7	67	P_4to3Y3to5	Transition from 500 to 350-500 CD4 at years 3 to 5	0.097561	0.0907317	0.10439	4	41
<500, 500	P_4to4Y1	Transition from 500 to 500 CD4 at year 1	0.759259	0.706111	0.812407	41	54	P_4to4Y2	Transition from 500 to 500 CD4 at year 2	0.880597	0.818955	0.942239	59	67	P_4to4Y3to5	Transition from 500 to 500 CD4 at years 3 to 5	0.878049	0.816585	0.939512	36	41

## Sheet: CD4 distribution at baseline
Baseline probability
CD4 Category	n	P	Lower limit	Upper limit	Nomenclature	Description
< 200	93	0.392405	0.364937	0.419873	P_Baseline200	PLwHIV starting at < 200 CD4
200 - 349	51	0.21519	0.200127	0.230253	P_Baseline200to349	PLwHIV starting at 200-349 CD4
350 - 499	39	0.164557	0.153038	0.176076	P_Baseline350to499	PLwHIV starting at 350-499 CD4
> 500	54	0.227848	0.211899	0.243797	P_Baseline500	PLwHIV starting at > 500 CD4
	Total PLwHIV	237

## Sheet: Proportion CD4 < 100
Yearly probability of PLwHIV with CD4 < 100
	n CD4 < 100	N CD4 < 200	Probability	Y1 - 3 Media
Basal	46	93	0.494624	0.104377
Y1	8	36	0.222222
Y2	1	11	0.0909091
Y3	0	7	0

## Sheet: Proportion VF
Virological failures
PLwHIV with VF	Year VF 1	CD4 VF 1	Cat CD4 VF 1	Year VF 2	CD4 VF 2	Cat VF 2			n			P
1	1	649	> 500	NA	NA	NA		CD4	VF Year 1	VF Year 2	VF Year 3	VF Year 1	VF Year 2	VF Year 3	VF Media
2	1	266	200 - 349	2	181	< 200		< 200	1	4	0	0.0277778	0.363636	0	0.130471
3	1	186	< 200	2	221	200 - 349		200 - 349	2	7	1	0.04	0.142857	0.0625	0.0817857
4	2	318	200 - 349	NA	NA	NA		350 - 499	1	2	0	0.0172414	0.05	0	0.0224138
5	2	234	200 - 349	NA	NA	NA		> 500	3	0	0	0.0333333	0	0	0.0111111
6	2	290	200 - 349	NA	NA	NA
7	1	367	350 - 499	NA	NA	NA			N
8	1	211	200 - 349	2	112	< 200		CD4	VF Year 1	VF Year 2	VF Year 3
9	2	240	200 - 349	NA	NA	NA		< 200	36	11	7
10	2	64	< 200	NA	NA	NA		200 - 349	50	49	16
11	3	241	200 - 349	NA	NA	NA		350 - 499	58	40	24
12	1	764	> 500	2	1126	> 500		> 500	90	79	51
13	2	30	< 200	NA	NA	NA
14	2	437	350 - 499	5	266	200 - 349
15	2	298	200 - 349	NA	NA	NA
16	2	333	200 - 349	NA	NA	NA
17	2	387	350 - 499	NA	NA	NA
18	4	459	350 - 499	NA	NA	NA
19	4	386	350 - 499	NA	NA	NA
20	1	519	> 500	NA	NA	NA
